# Supplementary material for: The Implications of Atlantic Salmon (Salmo salar L.) Fatty Acid Profiles for Their Thiamine Status
Source: Ecol Evol. 2024 Oct 25;14(10):e70478. doi: 10.1002/ece3.70478 (PMC11511624; doi:10.1002/ece3.70478)
Supplement: Supplementary file 1 — Data S1. [file ECE3-14-e70478-s001.zip]

Archive with 3 entries (3 files):
- All appendices 1 through 6.docx
- Supplementary_Todisco et al.docx
- Todisco et al raw data.xlsx
