# Supplementary material for: The Implications of Atlantic Salmon (Salmo salar L.) Fatty Acid Profiles for Their Thiamine Status
Source: Ecol Evol. 2024 Oct 25;14(10):e70478. doi: 10.1002/ece3.70478 (PMC11511624; doi:10.1002/ece3.70478)
Supplement: Supplementary file 1 — Data S1. [file ECE3-14-e70478-s001.zip › Todisco et al raw data.xlsx]

## Sheet: FAconc
DateExtracted	DateAnalyzed	System	FishID	C14:0	C14:1n7	C15:0	C15:0iso	C15:0anteiso	C16:0	C16:0iso	C16:1n9	C16:1n7	C16:1n5	C17:0iso	C17:0anteiso	C17:0	C17:1n7	C18:0	C18:1n11	C18:1n9	C18:1n7	C18:1n5	C18:2n6	C18:3n3	C18:4n3	C20:0	C20:1n11	C20:1n9	C20:1n7	C20:2n6	C20:3n6	C20:4n6	C20:5n3	C22:0	C22:1n11	C22:1n9	C22:1n7	C22:4n6	C22:5n6	C22:4n3	C22:5n3	C22:6n3	C24:1n9	Total
31/5/2022	2022-02-06	SWE	10S	0.0120012	0.000151931	0.000476267	0.0012945	0.0016575	0.0645872	0.000460233	0.0014626	0.016692	0.000746124	0.00103784	0.000779669	0.00150176	0.00183082	0.0119595	0	0.104046	0.0099632	0.00103106	0.0124087	0.00927989	0.00518978	0.000522688	0.00028906	0.00516916	0.000742792	0.00281697	0.000409821	0.00255247	0.0257208	0.000295206	0.000178963	0.0007389	0.000360081	0.000743738	0.00166059	0.000382508	0.0141225	0.0836093	0.00535479	0.435718
31/5/2022	2022-02-06	SWE	11S	0.00435374	0	0.000166985	0.000459468	0.000600893	0.0246418	0.000147654	0.000479692	0.00552059	0.000258123	0.000366093	0.000324583	0.000566503	0.00060991	0.00509617	0	0.0380936	0.00408595	0.000389943	0.0046562	0.00307493	0.00171403	0.000205211	0.000228578	0.00251557	0.000283453	0.00120571	0.000157663	0.000937366	0.00822022	0.00010824	0.00112857	0.000366853	0.000152413	0.000252514	0.000511257	0.000169967	0.00495979	0.0334077	0.00221528	0.166717
31/5/2022	2022-02-06	SWE	12S	0.00348705	0	0.000149616	0.000394436	0.000507463	0.0194419	0.000103086	0.000403778	0.00422766	0.000157555	0.000328321	0.000270675	0.000500429	0.000527209	0.00413973	0.000168127	0.0314219	0.00302293	0.000298648	0.00392319	0.00259825	0.00145651	0.000153928	7.73143e-05	0.00131682	0.000248136	0.000919006	0.000152486	0.000919006	0.00806056	5.15429e-05	0	0.000200199	7.73143e-05	0.000262289	0.000576497	3.86571e-05	0.00457338	0.0289551	0.00172783	0.138113
31/5/2022	2022-02-06	SWE	13S	0.000857439	0	6.56e-05	9.84e-05	0.00015297	0.00903865	4.37333e-05	0.000127679	0.00124219	8.74667e-05	9.84e-05	0.000112619	0.000184012	0.00015508	0.00198232	0	0.0084618	0.0012279	0.000118722	0.000935025	0.000733308	0.000370904	4.37333e-05	0	0.000479032	6.56e-05	0.000234743	4.37333e-05	0.000472624	0.00306813	0	0.000151718	7.65333e-05	0	6.56e-05	0.000189519	0	0.00127061	0.0177365	0.000539964	0.0570214
31/5/2022	2022-02-06	SWE	14S	0.00427344	0	0.000162592	0.000433708	0.000609885	0.0239992	0.000141697	0.000476643	0.00545291	0.000255662	0.00036652	0.00024546	0.000545917	0.000586593	0.00483299	0	0.0349	0.00401449	0.00045491	0.00421823	0.00293544	0.00167695	0.000182925	4.37333e-05	0.00174189	0.000285298	0.00107168	0.000147207	0.00102048	0.0084694	6.56e-05	0	0.000279588	0.000147418	0.000224976	0.000501575	0.00014922	0.00416582	0.0309095	0.00204333	0.154438
24/5/2022	31/5/2022	SWE	2S	0.00202118	0	6.765e-05	0.000248022	0.000316243	0.0149048	6.765e-05	0.000337467	0.002824	0.000132368	0.000201138	0.000153822	0.000323417	0.000314741	0.00320321	0	0.0216629	0.00237853	0.000186408	0.00253421	0.00175484	0.000850902	9.02e-05	0	0.00108915	0.000156795	0.000594312	6.765e-05	0.000626252	0.00475449	0	0	0.000164217	3.3825e-05	0.00014377	0.000316483	3.3825e-05	0.00273509	0.020676	0.00105513	0.100989
24/5/2022	31/5/2022	SWE	4S	0.00283281	0	0.000138961	0.000325141	0.000436938	0.0193599	0.000104748	0.000368426	0.00371794	0.000174333	0.000280033	0.000233263	0.000434946	0.000407952	0.00390216	0.000137516	0.0274141	0.00306124	0.000257903	0.00338836	0.00231855	0.00120615	0.000141777	0	0.00134641	0.000208344	0.000842266	0.000117512	0.000766611	0.00620776	3.49161e-05	0	0.000212051	3.49161e-05	0.000207075	0.000451278	0.000133092	0.00400372	0.0267523	0.00151393	0.120742
24/5/2022	31/5/2022	SWE	5S	0.00568007	0	0.00023039	0.000624501	0.000840306	0.0331659	0.000219768	0.000741437	0.0078488	0.000397724	0.000554265	0.000387892	0.000769538	0.000819605	0.00693734	0	0.0486256	0.00602157	0.000576368	0.00570651	0.00399366	0.00217069	0.000271394	0.000193901	0.00310216	0.000405429	0.00149652	0.000200111	0.00131116	0.0107985	0.000152775	0.000683668	0.000432355	0.000181548	0.000393006	0.000693974	0.000245715	0.0072933	0.0416714	0.00268502	0.21497
24/5/2022	31/5/2022	SWE	6S	0.00823514	0	0.000342656	0.000906356	0.00126987	0.0451203	0.000306253	0.00102802	0.0108026	0.000483323	0.000736237	0.000541527	0.00106904	0.00123368	0.00870016	0	0.0731661	0.00709233	0.000305459	0.00931287	0.00653345	0.00395792	0.000331982	0.000202053	0.00332343	0.000511056	0.00214417	0.000314529	0.00189014	0.0192013	0.000181594	3.73241e-05	0.000480402	0.000256067	0.000549802	0.00130846	0.000321827	0.0111437	0.0642376	0.003647	0.316357
24/5/2022	31/5/2022	SWE	7S	0.00565444	0	0.000255497	0.000617783	0.000861905	0.0338739	0.000202936	0.000700988	0.00787815	0.000365388	0.000545139	0.000354419	0.000747007	0.000868855	0.00614782	0	0.0499184	0.00541546	0.000518123	0.00673901	0.00481737	0.0029547	0.000242719	0.00012576	0.00214145	0.00035618	0.00161608	0.000211331	0.00128515	0.0128049	0.000149363	3.3825e-05	0.000336836	0.000216567	0.000342646	0.000758342	0.000212422	0.00705391	0.0451409	0.00282016	0.226821
24/5/2022	31/5/2022	SWE	8S	0.00775119	7.8925e-05	0.000315705	0.000849107	0.00111176	0.0435074	0.000306023	0.000973633	0.0106379	0.000503852	0.000672561	0.000494471	0.000993926	0.00116107	0.00802423	0	0.0711804	0.00680017	0.000652265	0.00774082	0.00557242	0.00292433	0.000339673	0.000216012	0.00360406	0.000475129	0.00188069	0.000268811	0.0016493	0.0147135	0.000188667	0.000294828	0.000507334	0.000237362	0.000453192	0.000938434	0.000262204	0.0085391	0.0529829	0.00346392	0.288656
31/5/2022	2022-02-06	SWE	9S	0.00589886	0	0.000262588	0.000699868	0.000859151	0.0348312	0.000253949	0.000871245	0.00915558	0.000421063	0.000574538	0.000414289	0.000800371	0.000938242	0.00669332	0	0.0549333	0.00639043	0.000486913	0.00639641	0.00473686	0.00257002	0.000254916	0.000135672	0.00257839	0.000381457	0.00141312	0.000223882	0.00142771	0.0116708	0.000132897	0	0.000381701	0.000157027	0.000377106	0.000783472	0.000239559	0.00739007	0.0456288	0.00252592	0.242412
2022-01-06	13/6/2022	NOR	D21	0.000335373	0	3.28e-05	0	4.37333e-05	0.0052145	4.37333e-05	6.56e-05	0.000944813	6.56e-05	4.37333e-05	4.37333e-05	4.37333e-05	4.37333e-05	0.0015777	0.000507221	0.00516179	0.00136593	0.000151027	0.000375794	0.0002442	0.000127996	2.18667e-05	0.000428654	0.00215519	7.65333e-05	6.56e-05	4.37333e-05	0.00039515	0.00458001	0	0.00172434	0.00037713	0	2.18667e-05	6.56e-05	2.18667e-05	0.00166726	0.00869293	0.00041445	0.038847
2022-01-06	13/6/2022	NOR	D22	0.000959242	4.65548e-05	0	0	6.98323e-05	0.0091099	4.65548e-05	0.000126669	0.00220531	6.98323e-05	6.98323e-05	4.65548e-05	0.000154951	0.000146271	0.0031638	0.00075606	0.0135675	0.00295136	0.000186143	0.000719912	0.000429778	0.00018219	4.65548e-05	0.000560381	0.00464523	0.000213701	0.000158272	6.98323e-05	0.000468384	0.00495652	2.32774e-05	0.0036903	0.000816262	4.65548e-05	6.98323e-05	6.98323e-05	4.65548e-05	0.00353769	0.0125134	0.000851299	0.0730189
2022-01-06	13/6/2022	NOR	D23	0.000809513	3.28e-05	0	0	7.65333e-05	0.00902113	0.000128399	6.56e-05	0.00175652	6.56e-05	4.37333e-05	4.37333e-05	6.56e-05	6.56e-05	0.00288615	0.00115641	0.00758508	0.00166754	0.000205768	0.000540815	0.000411692	0.000250231	4.37333e-05	0.00116524	0.00443908	0.000120538	0.00015027	6.56e-05	0.000546914	0.00615361	0	0.00456191	0.000576425	4.37333e-05	4.37333e-05	0.00016627	2.18667e-05	0.00293743	0.0166665	0.000808354	0.0691039
2022-02-06	13/6/2022	NOR	D24	0.0121125	0.000101475	6.765e-05	0.00020295	0.0002706	0.0121125	0	0.0002706	0.00444389	0.000523854	0.00020295	0.0001353	0.000523854	0.0002706	0.00358123	0.00244224	0.0179525	0.00357512	0.000440708	0.00174588	0.00111849	0.00142144	0.00020295	0.00297167	0.0145931	0.000479714	0.000365087	0.00020295	0.000575576	0.00868572	0	0.0155077	0.00189665	0.00020295	0.00020295	0.000345737	0.00020295	0.00550034	0.0183085	0.00131496	0.129263
2022-02-06	13/6/2022	NOR	D25	0.000306399	9.9531e-05	0	0	4.97655e-05	0.00401289	7.46483e-05	8.70897e-05	0.0007906	7.46483e-05	4.97655e-05	2.48828e-05	7.46483e-05	7.46483e-05	0.00128615	0.000440532	0.0040386	0.0010649	0.000111972	0.000341854	0.000233851	0.00014017	4.97655e-05	0.000366376	0.00186039	0.000111972	9.9531e-05	7.46483e-05	0.000290984	0.00333418	0	0.00178369	0.000328238	2.48828e-05	4.97655e-05	8.70897e-05	4.97655e-05	0.00172138	0.0074728	0.000335895	0.0313165
2022-02-06	13/6/2022	NOR	D26	0.000628186	9.02e-05	0	0	7.73143e-05	0.00519616	7.73143e-05	7.73143e-05	0.00112871	6.44286e-05	2.57714e-05	2.57714e-05	7.73143e-05	6.44286e-05	0.00196129	0.000616389	0.0047504	0.00110077	0.000115971	0.00037858	0.000299791	0.000186026	5.15429e-05	0.00087128	0.00401829	0.000115971	0.000103086	7.73143e-05	0.000382219	0.00446234	0	0.00415233	0.000559647	5.15429e-05	5.15429e-05	0.000103086	5.15429e-05	0.00225936	0.00925734	0.000565258	0.0476101
2022-02-06	13/6/2022	NOR	D27	0.000527767	4.51e-05	0	0	6.765e-05	0.00480992	0.000101475	0.000101475	0.00131538	6.765e-05	4.51e-05	4.51e-05	6.765e-05	6.765e-05	0.00172635	0.000702796	0.0061108	0.00150522	0.000165988	0.00049046	0.00032773	0.000206596	4.51e-05	0.00071309	0.00361224	0.00012706	0.000101475	9.02e-05	0.000337917	0.00444813	0	0.00328612	0.000591367	4.51e-05	4.51e-05	6.765e-05	4.51e-05	0.00194762	0.00896441	0.000486528	0.0435557
2022-02-06	13/6/2022	NOR	D28	0.000530085	4.65548e-05	0	0	6.98323e-05	0.00583267	0.000104748	9.31097e-05	0.00134997	6.98323e-05	4.65548e-05	4.65548e-05	6.98323e-05	6.98323e-05	0.00202637	0.000817722	0.0060665	0.00157747	0.000176534	0.000509908	0.000309247	0.000224429	4.65548e-05	0.000700278	0.0035498	0.000142732	0.000104748	8.1471e-05	0.000361224	0.00526878	0	0.00320624	0.00057363	4.65548e-05	4.65548e-05	9.31097e-05	6.98323e-05	0.00287068	0.0106385	0.000530599	0.0486268
2022-12-05	16/5/2022	LV	K21	0.0010579	6.98323e-05	0	0.00011889	0.000167457	0.0122672	0.000286747	0.000252779	0.00238381	6.98323e-05	0.00012086	0.000202076	0.000153972	0	0.00406987	0	0.0084259	0.00225016	9.31097e-05	0.00120544	0.00176569	0.000497413	4.65548e-05	0	0.000513334	0.000133646	0.000313718	0.000132224	0.00237782	0.00415995	0	0	4.65548e-05	0	0.000513228	0.00124317	0.000180228	0.00249945	0.0127483	0.000347333	0.0683949
2022-12-05	16/5/2022	LV	K22	0.00645828	0.0001925	0.000253103	0.00071916	0.000766948	0.0472453	0.000372707	0.00133827	0.0195703	0.000527624	0.000613698	0.000713526	0.000832373	0	0.0140338	0	0.0584778	0.0122343	0.000593839	0.00694168	0.00952319	0.00296046	0.000371189	0.000168979	0.00353047	0.000781039	0.00174062	0.000684496	0.00754542	0.0142294	0	0	0.00038244	0	0.00264179	0.00431409	0.00102288	0.0104257	0.0275187	0.00143797	0.294261
2022-12-05	16/5/2022	LV	K23	0.00178941	6.765e-05	6.765e-05	0.000206644	0.000236262	0.0156996	0.000256066	0.000356617	0.00431861	0.000148761	0.000175867	0.000297614	0.000213472	0	0.00541924	0	0.0155485	0.00353381	0.000173312	0.00197112	0.00249323	0.000724173	0.000114414	3.3825e-05	0.000891158	0.000231068	0.000558119	0.000204484	0.00278753	0.00504806	0	0	0.000125283	0	0.000777016	0.00182771	0.000330145	0.00349527	0.0127925	0.000490841	0.101934
2022-12-05	16/5/2022	LV	K24	0.00171653	4.97655e-05	7.46483e-05	0.00020155	0.00024083	0.0169541	0.000267055	0.00039634	0.0042476	0.000156862	0.000188673	0.000302849	0.000234651	0	0.00549137	0	0.0143231	0.00360002	0.000149425	0.0018647	0.00264519	0.000793132	0.000121926	0	0.000785046	0.00020083	0.000489608	0.000214662	0.00275768	0.00510538	0	0	7.46483e-05	0	0.000783151	0.00169867	0.000271064	0.00362772	0.0134571	0.000453475	0.0980497
2022-12-05	16/5/2022	LV	K25	0.00803138	0.000162375	0.000337038	0.000875566	0.000957291	0.0493721	0.000342086	0.00109188	0.0163826	0.000520599	0.000654759	0.000921471	0.000656795	0.000188174	0.0146037	0	0.0465176	0.0118277	0.000787559	0.00717297	0.00843622	0.00262732	0.000415193	0.000136467	0.0030706	0.00100534	0.00251811	0.000695843	0.00664402	0.0139867	0	0	0.000377767	0	0.00234728	0.00495036	0.00167707	0.0107577	0.0307403	0.00170874	0.292753
2022-12-05	16/5/2022	LV	K28	0.00803594	0.000192104	0.000293781	0.000834227	0.000950736	0.0566868	0.000328522	0.00144378	0.022187	0.000612561	0.000768646	0.000895129	0.000900963	0.000218771	0.0170607	0	0.0563901	0.0137758	0.000722772	0.00754204	0.0100818	0.00330773	0.000425576	0.000171416	0.00330104	0.000955559	0.00203308	0.000762808	0.00813679	0.0163369	0	0	0.000447558	0	0.00260253	0.00481905	0.00105407	0.0112431	0.0329392	0.00199387	0.329167
2022-12-05	16/5/2022	LV	K29	0.00289919	7.73143e-05	0.000129984	0.000329406	0.000378024	0.0245036	7.73143e-05	0.000722401	0.00873724	0.00025133	0.000294548	0.000454727	0.000417638	5.15429e-05	0.00732794	0	0.0274341	0.00573904	0.000266105	0.00361128	0.00494337	0.00149117	0.000175197	3.86571e-05	0.00151951	0.000320828	0.000769563	0.000376013	0.00406077	0.00713002	0	0	0.000209689	0	0.00146282	0.0024214	0.000476668	0.00588275	0.0168208	0.000603791	0.150111
2022-12-05	16/5/2022	LV	K30	0.00248644	6.98323e-05	9.31097e-05	0.000274578	0.000317511	0.0206428	0.000337134	0.000540035	0.00678524	0.000221743	0.000258055	0.000381723	0.000337832	4.65548e-05	0.00682911	0	0.0219721	0.00484319	0.000257259	0.0027201	0.00379543	0.0011607	0.000148399	3.49161e-05	0.0012331	0.000295223	0.00070056	0.000274386	0.00342619	0.0067034	0	0	0.000143209	0	0.00100825	0.00201564	0.000365687	0.00458092	0.0153738	0.000578118	0.125391
2022-12-05	16/5/2022	LV	K31	0.00544572	0.000118928	0.000201105	0.000566444	0.000643175	0.0411539	0.00021649	0.00104546	0.015924	0.000433718	0.000524367	0.000616475	0.000635976	0.000167259	0.0134043	0	0.0491278	0.00997284	0.000452268	0.00542013	0.00744329	0.00237713	0.000308808	0.000116504	0.00281583	0.000637695	0.00144341	0.00053202	0.00605025	0.0119008	0	0	0.000298131	0	0.00191947	0.00367414	0.000768527	0.00828661	0.0260513	0.00126103	0.244878
2022-12-05	16/5/2022	LV	K33	0.00759429	0.000154752	0.000297934	0.000814319	0.000916518	0.0514846	0.000299988	0.00144038	0.0174337	0.000566855	0.000704967	0.000833826	0.000858162	0.000226124	0.0168943	0	0.0569626	0.0133531	0.000695983	0.00749138	0.00997867	0.0030001	0.000399747	0.000163889	0.00400562	0.000915447	0.0020718	0.000769984	0.0077146	0.0149565	0	0	0.000408538	0	0.00286445	0.00457034	0.00115522	0.0120133	0.0321507	0.00158997	0.314329
16/5/2022	18/5/2022	LV	K35	0.00311089	0.0058506	0.000128921	0.000356939	0.000385495	0.0236661	0.000120953	0.000746102	0.00840526	0.000254373	0.000319695	0.000436621	0.000462459	0.000188507	0.00840277	0	0.0331135	0.00581448	0.0002996	0.0036915	0.00488709	0.0014751	0.000189486	3.608e-05	0.00191858	0.000344738	0.0008093	0.000345314	0.00380643	0.00697169	0	0	0.000215849	0	0.00138606	0.00219829	0.00043898	0.00541352	0.0135566	0.000651941	0.154816
16/5/2022	18/5/2022	LV	K36	0.00267316	7.216e-05	8.41867e-05	0.000283573	0.000335692	0.0213166	0.00010824	0.000561653	0.00738622	0.000217169	0.000260014	0.000417726	0.000325929	4.81067e-05	0.00687311	0	0.0234823	0.00536566	0.000224852	0.00273836	0.00365452	0.00101504	4.81067e-05	3.608e-05	0.00153478	0.000352932	0.000805908	0.000295188	0.00320031	0.00584391	0	0	0.00015541	0	0.0012033	0.00213693	0.000435896	0.00503119	0.0144212	0.000652915	0.126394
16/5/2022	18/5/2022	LV	K37	0.0071339	0.000316776	0.000270754	0.000742583	0.000836594	0.0471321	0.000279893	0.00140978	0.0185459	0.000535829	0.000644431	0.000765434	0.00080512	0.000201433	0.0146839	0	0.0549768	0.0127341	0.000561216	0.00719796	0.00961136	0.00302257	0.000387484	0.000156195	0.00350939	0.000861184	0.00191205	0.000751694	0.00732136	0.0141794	0	0	0.000381753	0	0.00266267	0.00432758	0.0010923	0.0110172	0.0295593	0.00147524	0.292694
16/5/2022	18/5/2022	LV	K38	0.00347178	6.56e-05	0.000134079	0.000364327	0.000421286	0.0293291	0.000135744	0.0006903	0.0101649	0.000271976	0.000321618	0.000493361	0.000414198	4.37333e-05	0.0090765	0	0.0316305	0.00692959	0.000286934	0.0034123	0.00448961	0.00126306	0.000222032	3.28e-05	0.00191579	0.000460485	0.000978439	0.000375209	0.00422948	0.00744851	0	0	0.000241283	0	0.00145361	0.00286238	0.000540104	0.00612429	0.0188119	0.000899963	0.164883
16/5/2022	18/5/2022	SWE	L10	0.00848606	0.00608947	0.000344593	0.000886728	0.00120794	0.0499262	0.000310112	0.00104488	0.0110769	0.000637717	0.000733735	0.000533979	0.00121755	0.000238154	0.0100613	0	0.0720639	0.00815652	0.000920103	0.00864609	0.00635734	0.00330964	0.000355142	0.000182539	0.00415983	0.000536612	0.00220145	0.000273667	0.00207199	0.0171089	0.000187078	0.000611865	0.000263843	0.000187078	0.000513339	0.000948388	0.000382835	0.00998724	0.062781	0.00348911	0.33013
16/5/2022	18/5/2022	SWE	L12	0.00409667	4.37333e-05	0.000205338	0.000507658	0.000656026	0.0298786	0.00018387	0.000697433	0.00681911	0.000381264	0.000472631	0.000378511	0.000644034	0.000773578	0.00631336	0	0.0421315	0.00540969	0.000442166	0.00479114	0.0037701	0.00198944	0.000203182	4.37333e-05	0.00215775	0.000295896	0.00116028	0.000159007	0.0014108	0.0108516	4.37333e-05	0	0.000319739	0.000133589	0.000326008	0.000602871	0.000207733	0.00617068	0.0440844	0.00194191	0.19575
16/5/2022	18/5/2022	SWE	L13	0.00146218	0	7.73143e-05	0.00017328	0.000246581	0.0149174	7.73143e-05	0.000256842	0.00228838	0.000150771	0.000161682	0.000142531	0.000271389	0.000256346	0.00374679	0	0.0151165	0.00237076	0.000189142	0.00174767	0.00131653	0.000667671	7.73143e-05	0	0.000793541	7.73143e-05	0.000398694	5.15429e-05	0.000782366	0.00494351	0	0	0.000103086	0	0	0.00025174	0	0.00255055	0.0273289	0.000796585	0.0927855
17/5/2022	19/5/2022	SWE	L14	0.00578452	0	0.000236996	0.000630518	0.000841203	0.0354682	0.000225358	0.000751495	0.00799496	0.000431946	0.000524543	0.000349671	0.000766116	0.000903907	0.00718721	0	0.0502832	0.00595608	0.000593448	0.00621053	0.00453141	0.00241855	0.00028024	0.000129795	0.00269946	0.000367645	0.00148897	0.000183097	0.0015237	0.012408	0.000150203	0	0.000408973	0.000200523	0.000362915	0.000591967	0.000225602	0.0065025	0.0464568	0.00259396	0.22196
17/5/2022	19/5/2022	SWE	L15	0.00375653	4.51e-05	0.000151053	0.000378049	0.000514935	0.0248245	0.000128208	0.000475645	0.00470748	0.000303252	0.000319004	0.000269401	0.000460766	0.000514739	0.00528494	0	0.0308372	0.00377351	0.0004284	0.00366086	0.00256339	0.00132323	0.000151754	3.3825e-05	0.00165791	0.000216825	0.000914384	7.8925e-05	0.00103933	0.00822766	6.765e-05	0	0.000246787	6.765e-05	0.000189198	0.00036959	0.000141798	0.00417603	0.0342215	0.00153687	0.158119
17/5/2022	19/5/2022	SWE	L16	0.00562379	6.98323e-05	0.000227284	0.000607837	0.000825503	0.0350553	0.000212032	0.000719222	0.00771646	0.000427343	0.00050189	0.000406903	0.000724265	0.000822228	0.00688542	0	0.0454236	0.00568119	0.000584014	0.0057712	0.00420777	0.0022475	0.000237135	3.49161e-05	0.0024774	0.000329402	0.00145337	0.000173326	0.00145858	0.0122243	0.000130407	3.49161e-05	0.000406411	0.000169968	0.000344566	0.000603824	0.000231238	0.00690914	0.0466572	0.00249672	0.215181
17/5/2022	19/5/2022	SWE	L17	0.00496905	7.73143e-05	0.000222137	0.000587846	0.000784733	0.0326761	0.000205984	0.000723694	0.00751863	0.000393555	0.000493043	0.00033512	0.00069942	0.000823404	0.00695914	0	0.0475904	0.00557158	0.000472588	0.00553535	0.00413988	0.00223367	0.000222994	3.86571e-05	0.00241778	0.00033934	0.00129301	0.000182374	0.00151337	0.0119192	7.73143e-05	3.86571e-05	0.00035857	0.000153653	0.000341972	0.000633888	0.000214054	0.00674655	0.0492326	0.00221948	0.217013
17/5/2022	19/5/2022	SWE	L19	0.00261261	4.97655e-05	7.46483e-05	0.000301767	0.000432817	0.0228977	7.46483e-05	0.000539149	0.00521624	0.000284868	0.000226813	0.000219693	0.000393821	0.000411376	0.00597237	0	0.0274372	0.00440435	0.000222519	0.00343936	0.00271646	0.00111233	0.000156623	3.73241e-05	0.0018485	0.000253138	0.000942019	7.46483e-05	0.00134639	0.00792833	4.97655e-05	0	0.000270448	7.46483e-05	0.000299724	0.000396816	0.000311862	0.00457869	0.0274844	0.00133969	0.139783
16/5/2022	18/5/2022	SWE	L2	0.0045265	0.00281244	0.00026493	0.000659647	0.000757279	0.032155	0.000249663	0.000881034	0.00828448	0.00047334	0.000695909	0.000576702	0.000731779	0.000797833	0.00706047	0	0.0415418	0.0079624	0.00053988	0.0049225	0.00388217	0.00244889	0.000193653	2.32774e-05	0.00215159	0.000392396	0.00119219	0.000182234	0.00156942	0.010115	4.65548e-05	0	0.000339585	0	0.000209206	0.000583852	0.00032112	0.00701197	0.0432278	0.00180026	0.208477
19/5/2022	23/5/2022	SWE	L41	0.000677446	0.000935936	5.15429e-05	0.000115971	0.000136674	0.00817545	5.15429e-05	0.000240346	0.00160317	7.73143e-05	0.000115971	0.000103086	0.000177711	0.000143122	0.00298297	0	0.00929895	0.00230803	0.00016204	0.00157431	0.00102508	0.000450997	5.15429e-05	0	0.000543977	0.000115971	0.000304036	7.73143e-05	0.00122562	0.00450767	0	0	0.000115971	0	0.000180452	0.00026642	0.000145464	0.0036294	0.0179231	0.00056511	0.0775499
23/5/2022	25/5/2022	SWE	L42	0.000208963	0	0	3.3825e-05	4.51e-05	0.00672029	0	0.000101475	0.000740813	6.765e-05	4.51e-05	0	9.02e-05	6.765e-05	0.00185969	0	0.0057913	0.00154941	6.765e-05	0.000884303	0.000687492	0.000142892	0	0	0.000371048	6.765e-05	0.000218706	4.51e-05	0.000771915	0.00460957	0	0	6.765e-05	0	0.000113879	0.000176939	9.02e-05	0.00204672	0.0162516	0.000400648	0.0539572
23/5/2022	25/5/2022	SWE	L43	0.00125338	0.000541373	4.81067e-05	0.000165028	0.000185577	0.0117745	4.81067e-05	0.00028556	0.00212001	7.216e-05	0.000151643	9.62133e-05	0.00025025	0.000236851	0.00307037	0	0.0186945	0.00261452	0.000183417	0.00243982	0.00154839	0.000538765	7.216e-05	0	0.00111466	0.000165728	0.000508588	7.216e-05	0.000895587	0.00622508	0	0	0.000188013	0	0.000277844	0.000470134	0.000139607	0.00462233	0.0256207	0.00113454	0.0952867
23/5/2022	25/5/2022	SWE	L44	0.000647147	0	0	4.81067e-05	7.216e-05	0.0109102	0	0.000205378	0.00158249	7.216e-05	7.216e-05	4.81067e-05	0.000199185	0.000178871	0.00290269	0	0.0145729	0.00249169	0.000161799	0.00185714	0.00138811	0.000328857	4.81067e-05	0	0.000852389	9.62133e-05	0.00036759	7.216e-05	0.000806285	0.00645555	0	0	0.000134269	0	0.000144586	0.000285958	0.000402105	0.00321396	0.0253319	0.000866119	0.0886967
23/5/2022	25/5/2022	SWE	L45	0.000856858	0	0	7.73143e-05	0.000145792	0.0131451	0	0.000233543	0.00203747	0.000103086	0.000131327	7.73143e-05	0.000261624	0.000223644	0.00327597	0	0.0151263	0.00323415	0.000255731	0.00231863	0.00185448	0.00055048	5.15429e-05	0	0.00076297	7.73143e-05	0.000474015	5.15429e-05	0.00154259	0.00671329	0	0	0.000146309	0	0.000103086	0.000269154	0.00041944	0.00389301	0.0322483	0.00106789	0.0958448
23/5/2022	25/5/2022	SWE	L46	0.00167492	0	6.765e-05	0.000210749	0.000231433	0.0117322	4.51e-05	0.000388341	0.00260237	9.02e-05	0.000172144	0.000177519	0.000287549	0.000286745	0.00370086	0	0.0236038	0.0027741	0.00025865	0.00304995	0.00168293	0.000639507	0.000128638	0.000260929	0.0019894	0.000241402	0.000644939	0.000160368	0.00115505	0.00671013	0	0.000696262	0.000309286	0	0.000445499	0.0006736	0.000397503	0.00631515	0.0294066	0.00166291	0.113267
23/5/2022	25/5/2022	SWE	L47	0.000431949	0	0	4.81067e-05	7.216e-05	0.00779683	0	0.000135565	0.00115132	7.216e-05	8.41867e-05	4.81067e-05	0.000157375	0.00012847	0.00207914	0	0.0085159	0.00204303	0.000121495	0.0012762	0.00103142	0.000294481	3.608e-05	0	0.000412033	4.81067e-05	0.00024832	4.81067e-05	0.000555936	0.00490493	0	0	9.62133e-05	0	9.62133e-05	0.000207157	0.000376208	0.00264496	0.022874	0.000562391	0.0650963
23/5/2022	25/5/2022	SWE	L48	0.00294133	0.00130581	0.000190961	0.000462503	0.000451147	0.0189981	0.000146431	0.000897202	0.00662966	0.00026708	0.000459341	0.00031917	0.000523865	0.000634694	0.00547797	0	0.0395019	0.00742103	0.000507438	0.00520498	0.00347329	0.00186946	0.000136223	0.000168827	0.00209132	0.000402059	0.00101588	0.000255579	0.00143478	0.0101344	0	0.000330431	0.000361182	4.97655e-05	0.000565753	0.000890233	0.000435679	0.0115071	0.0433223	0.00173286	0.182989
23/5/2022	25/5/2022	SWE	L49	0.000945525	0	0	9.02e-05	0.000139766	0.0118713	0	0.000216857	0.00188798	0.000114094	0.000115606	6.765e-05	0.000225991	0.000211802	0.00299914	0	0.0168838	0.00287885	0.000256533	0.0024996	0.00171596	0.000540912	6.765e-05	0	0.000933847	0.000123077	0.000497944	6.765e-05	0.000815102	0.00759348	0	0	0.000160801	0	0.000172671	0.000352875	0.000397041	0.00407696	0.0316382	0.00104856	0.0990019
23/5/2022	25/5/2022	SWE	L50	0.00180977	0	0	0.000183302	0.00020506	0.0153494	8.70897e-05	0.000294906	0.00265958	0.000134922	0.000167262	0.00013095	0.000278699	0.000280522	0.00401925	0	0.0233648	0.00284986	0.000319547	0.00312681	0.00182545	0.000682415	0.000121926	3.73241e-05	0.00159071	0.00019363	0.000695808	0.000121926	0.000866902	0.00676947	4.97655e-05	0.000177843	0.000245099	0	0.000202278	0.000381269	0.000148985	0.0043668	0.0274145	0.00133336	0.111289
23/5/2022	25/5/2022	SWE	L51	0.000763614	0	0	0.000101475	0.000131309	0.0106499	0	0.000234725	0.00175007	0.000101475	0.000112881	9.02e-05	0.000212623	0.000198507	0.00333317	0	0.0148637	0.0025943	0.000179759	0.00206402	0.00146079	0.000453066	6.765e-05	0	0.000828241	0.000115804	0.000401191	6.765e-05	0.000850123	0.00671185	0	0	0.000136122	0	0.000158613	0.000278286	0.000414634	0.00372667	0.0244948	0.000882691	0.085006
24/5/2022	31/5/2022	SWE	L52	0.00485548	0	0.000233352	0.000571608	0.000569567	0.0252935	0.000173106	0.00086108	0.00598661	0.000256587	0.000396068	0.000359896	0.000620982	0.000687883	0.00727455	0	0.0615591	0.00544813	0.000598879	0.00745371	0.0036487	0.00138523	0.000349976	0.000254398	0.0044205	0.000573952	0.001814	0.000287226	0.00170725	0.0108187	0.000153448	0.000137063	0.000701517	0.000176371	0.000681962	0.00115065	0.00036413	0.00997813	0.0407831	0.0040096	0.307478
24/5/2022	31/5/2022	SWE	L53	0.0011205	0	4.81067e-05	0.000120843	0.00016962	0.0130665	0	0.000253148	0.00210614	0.000123861	0.000146375	9.62133e-05	0.000261493	0.000234864	0.00353948	0	0.0168187	0.00288576	0.000262214	0.0023872	0.00158963	0.000548403	6.01333e-05	0	0.000923785	0.000135768	0.000483476	4.81067e-05	0.000808495	0.00670804	0	0	0.000164576	0	0.00016734	0.000307344	0.000388698	0.0039081	0.0291344	0.00107353	0.111295
24/5/2022	31/5/2022	SWE	L54	0.00188276	0.000880592	4.37333e-05	0.000197951	0.000267374	0.0163758	4.37333e-05	0.000352322	0.00291889	0.000156897	0.000194474	0.00014375	0.000326356	0.000332111	0.00424448	0	0.0238537	0.00329035	0.000315495	0.00321683	0.00206014	0.000760501	6.56e-05	0	0.00136183	0.000180842	0.000748338	0.000112657	0.000934882	0.00781723	0	0	0.000206916	3.28e-05	0.00019949	0.000400149	0.000353045	0.00461659	0.0337617	0.00138532	0.122436
24/5/2022	31/5/2022	SWE	L55	0.00290746	0	0.000166179	0.000389595	0.000365197	0.0182093	0.000116119	0.000634886	0.00474744	0.000228503	0.000341574	0.000290295	0.000402455	0.00046018	0.00511419	0	0.0336737	0.0050541	0.000420628	0.00451628	0.00276744	0.00141533	0.000155902	3.28e-05	0.00197587	0.0003032	0.000956712	0.000177951	0.00125425	0.00813478	0	0	0.000311389	3.28e-05	0.000358261	0.000568612	0.000340723	0.00684105	0.0319655	0.00183613	0.158647
16/5/2022	18/5/2022	SWE	L8	0.00425795	6.765e-05	0.000164836	0.000424148	0.000689934	0.0364038	0.000158066	0.000848569	0.0091342	0.000596374	0.000360958	0.000330731	0.000604753	0.000589173	0.00916535	0	0.0427424	0.00738338	0.000475271	0.00632114	0.00456498	0.00220988	0.000231693	3.3825e-05	0.00296996	0.000429754	0.00176537	0.000186115	0.00180089	0.0132679	0	0.000435125	0.00015146	0	0.00043582	0.000563537	0.000545953	0.00797541	0.0432006	0.00238237	0.22261
16/5/2022	18/5/2022	SWE	L9	0.00587714	0.000412546	0.000216087	0.000545018	0.000780261	0.0337616	0.000187036	0.000737403	0.00809137	0.000447865	0.000455717	0.000410468	0.000679989	0.000144049	0.00700899	0	0.0462156	0.00597769	0.000702252	0.00555711	0.00407649	0.00218533	0.000219639	0.000308294	0.00349231	0.000352061	0.00140245	0.000181742	0.00134982	0.0124345	7.73143e-05	0.0015611	0.000478562	0.000161867	0.000389087	0.000598641	0.000243247	0.00751747	0.0454042	0.00231757	0.220884
2022-02-06	13/6/2022	NOR	LA1	0.00106066	2.48828e-05	0	0	0.000142932	0.00842255	8.70897e-05	7.46483e-05	0.00132108	8.70897e-05	4.97655e-05	2.48828e-05	0.000131441	0.000111972	0.0020173	0.000420548	0.00564333	0.00132512	0.000138361	0.00038634	0.000281163	0.000330582	4.97655e-05	0.00034387	0.00253973	9.9531e-05	9.9531e-05	2.48828e-05	0.000373468	0.00312856	0	0.0026106	0.000324984	0	0	7.46483e-05	0	0.00113336	0.0103248	0.000390157	0.0439125
2022-02-06	14/6/2022	NOR	LA10	0.00196907	4.97655e-05	0	6.22069e-05	0.000213621	0.0128866	4.97655e-05	0.000125767	0.00268636	0.000136014	7.46483e-05	4.97655e-05	0.000161509	0.000152238	0.00304957	0.000863805	0.00977252	0.00243865	0.000272907	0.000722839	0.000541825	0.000825612	4.97655e-05	0.000744741	0.00527464	0.000185839	0.000205425	4.97655e-05	0.000481678	0.00606614	0	0.00532645	0.000594934	4.97655e-05	2.48828e-05	0.000125001	2.48828e-05	0.00213942	0.0164343	0.000651194	0.077626
2022-06-06	14/6/2022	NOR	LA11	0.00291003	0.000104748	0.000104748	0.000209497	0.000374016	0.0207075	0	0.000209497	0.00472171	0.000209497	0.000209497	0.000139665	0.000394813	0.000279329	0.00506847	0.000911376	0.0234932	0.00506451	0.000410373	0.00138772	0.000797598	0.00063271	0.000209497	0.000941074	0.0080078	0.00045712	0.000363622	0.000139665	0.000800834	0.00794521	0	0.00670032	0.00127179	0.000139665	0.000139665	0.000139665	0	0.00377839	0.0209019	0.00122467	0.125789
2022-06-06	14/6/2022	NOR	LA12	0.00320642	0.000115971	7.73143e-05	0.000231943	0.000309257	0.0151715	0	0.000154629	0.00512042	0.0002706	0.000231943	0.000154629	0.000448937	0.000309257	0.00331059	0.000979867	0.0137217	0.00340426	0.000347914	0.00124171	0.000683811	0.000905445	0.000231943	0.00112812	0.00892625	0.000391932	0.000347914	0.000154629	0.000536797	0.00692147	0	0.00905846	0.00116814	0.000154629	0.000154629	0.000309257	0	0.00258441	0.0164529	0.000903196	0.0997716
2022-06-06	14/6/2022	NOR	LA16	0.00150992	5.15429e-05	0	7.73143e-05	0.000129179	0.00884886	5.15429e-05	0.000143748	0.00231276	0.000103086	7.73143e-05	7.73143e-05	7.73143e-05	7.73143e-05	0.00222818	0.000791441	0.00765375	0.00186243	0.000286893	0.00062773	0.000329356	0.000475846	2.57714e-05	0.00107669	0.00563173	0.000216331	0.000188162	5.15429e-05	0.000307731	0.00403534	0	0.00503186	0.000763311	5.15429e-05	0	7.73143e-05	5.15429e-05	0.00149539	0.0113052	0.000510251	0.0621231
2022-06-06	14/6/2022	NOR	LA17	0.0055616	9.84e-05	0	0.0001968	0.000492373	0.026361	0	0.0001968	0.00991508	0.000372334	0.0001312	0.0001312	0.000750499	0.000386844	0.00600777	0.00211128	0.0286938	0.00616329	0.000740764	0.00171211	0.00116279	0.00135223	0.0001312	0.00272927	0.0157607	0.000472824	0.00053323	0.0001312	0.00074791	0.0107157	0	0.0172264	0.00178975	0.0001312	0.0001312	0.0001312	0	0.00504425	0.0240988	0.00166628	0.177912
2022-06-06	14/6/2022	NOR	LA18	0.00328617	9.9531e-05	0	0.000154129	0.000261685	0.0127068	4.97655e-05	0.000144407	0.00313842	0.00015709	7.46483e-05	4.97655e-05	0.000200941	0.000141971	0.0030391	0.00124145	0.00830458	0.00212671	0.000336191	0.00100376	0.000742661	0.00147835	4.97655e-05	0.00135469	0.00833528	0.000266298	0.000258529	4.97655e-05	0.000410503	0.00608215	0	0.00951579	0.000948314	4.97655e-05	0	0.000140617	4.97655e-05	0.00230574	0.014428	0.000776083	0.0873133
2022-02-06	14/6/2022	NOR	LA2	0.00882391	0.00014432	0.00021648	0.000530538	0.000736293	0.0310918	0.00014432	0.000424808	0.0135365	0.000560758	0.000416008	0.00032472	0.0010055	0.000606576	0.00581949	0.00397408	0.0345401	0.00793467	0.00118249	0.00336144	0.00208658	0.00371731	0.00021648	0.00554597	0.0310281	0.00122436	0.000957752	0.00021648	0.000875824	0.0175755	0	0.0275361	0.00361341	0.00028864	0.00021648	0.00021648	0.000389116	0.00729338	0.0322841	0.00178749	0.277524
2022-02-06	14/6/2022	NOR	LA3	0.0046462	9.84e-05	9.84e-05	0.0002296	0.000575898	0.0278382	0.0001312	0.000338648	0.00739752	0.0002952	0.0002624	0.0001968	0.000536626	0.000528301	0.00596974	0.00151392	0.0310491	0.00648954	0.000546736	0.0019673	0.00107196	0.000915473	0.0001968	0.00150094	0.0120221	0.000565401	0.000486265	0.0001312	0.000969184	0.00991273	0	0.00983322	0.00161216	0.0001312	0.0001968	0.0001968	0	0.00514411	0.026996	0.00149455	0.169784
2022-02-06	14/6/2022	NOR	LA8	0.00368188	0.000139665	0.000104748	0.000209497	0.000279329	0.0162528	0	0.000209497	0.00573596	0.000244413	0.000209497	0.000139665	0.000428355	0.000314245	0.00325306	0.00118774	0.019957	0.00474416	0.000524948	0.00134844	0.000856744	0.000989626	0.000139665	0.00158026	0.00993925	0.000386344	0.00037499	0.000139665	0.000496928	0.00690573	0	0.0103172	0.0013025	0.000139665	0.000139665	0.000279329	0	0.00275805	0.0160415	0.000972316	0.112447
2022-02-06	14/6/2022	NOR	LA9	0.00751868	0.00014432	0.00014432	0.00025256	0.000592533	0.0250287	0	0.00021648	0.00809107	0.000412902	0.00021648	0.00021648	0.00075875	0.000418547	0.00470971	0.00231958	0.0228526	0.00515322	0.000825376	0.00205806	0.00149231	0.00212157	0.00021648	0.00280507	0.018046	0.000471789	0.000506404	0.00021648	0.000657966	0.010555	0	0.0202144	0.00183608	0.00014432	0.00021648	0.00028864	0	0.00424973	0.0235131	0.00146394	0.173535
2022-06-06	14/6/2022	NOR	SU21	0.000821078	2.57714e-05	0	5.15429e-05	7.73143e-05	0.00602765	0	0.000103086	0.00151237	7.73143e-05	5.15429e-05	2.57714e-05	7.73143e-05	7.73143e-05	0.00176635	0.000818253	0.00686003	0.00153151	0.000225847	0.000544586	0.000286173	0.000225244	5.15429e-05	0.001025	0.00490444	0.000184258	0.000158763	7.73143e-05	0.000341265	0.00461952	0	0.00395657	0.000732514	5.15429e-05	0	7.73143e-05	2.57714e-05	0.00178093	0.0101528	0.000476634	0.0507059
2022-06-06	15/6/2022	NOR	SU24	0.000493835	5.15429e-05	0	2.57714e-05	5.15429e-05	0.00492434	0	7.73143e-05	0.000940464	7.73143e-05	2.57714e-05	2.57714e-05	6.44286e-05	5.15429e-05	0.00148679	0.000509826	0.0036807	0.00101592	0.000133342	0.000335079	0.000246744	0.000156127	2.57714e-05	0.000452878	0.00236489	0.000103086	7.73143e-05	5.15429e-05	0.000315755	0.00367222	0	0.00197034	0.000309889	0	0	7.73143e-05	2.57714e-05	0.00154847	0.00999221	0.000375528	0.036348
2022-06-06	15/6/2022	NOR	SU25	0	0	0	0	0	0	0	0	0	0	0	0	0	0	0	0	0	0	0	0	0	0	0	0	0	0	0	0	0	0	0	0	0	0	0	0	0	0	0	0	0.0382617
2022-06-06	15/6/2022	NOR	SU29	0.000460405	0	0	2.57714e-05	5.15429e-05	0.00446865	0	9.02e-05	0.000824126	9.02e-05	2.57714e-05	0	5.15429e-05	2.57714e-05	0.00129876	0.000663093	0.00287643	0.000681727	0.000177865	0.000369101	0.000209044	0.000230682	2.57714e-05	0.000733552	0.0028607	0.000115971	7.73143e-05	5.15429e-05	0.000275004	0.00455144	0	0.0019108	0.000412557	2.57714e-05	0	5.15429e-05	2.57714e-05	0.00109331	0.00895637	0.000285592	0.0346939
2022-06-06	15/6/2022	NOR	SU33	0.000628333	0	0	2.40533e-05	4.81067e-05	0.00660345	0	4.81067e-05	0.00156752	4.81067e-05	2.40533e-05	0	4.81067e-05	4.81067e-05	0.00207051	0.000894784	0.00733107	0.00179126	0.000202524	0.000587202	0.000407294	0.000309206	0	0.000683182	0.00339492	0.00013723	0.000126611	7.216e-05	0.000433975	0.00559658	0	0.00277874	0.000489759	0	0	4.81067e-05	2.40533e-05	0.00208455	0.0135064	0.000432661	0.0538478
19/5/2022	23/5/2022	SWE	T10	0.00570444	0.000101475	0.000284954	0.00073131	0.000851687	0.0344064	0.000257612	0.000990909	0.00996221	0.000541879	0.000675548	0.000474749	0.000753409	0.000980215	0.00708065	0	0.0498552	0.00798983	0.000642275	0.00602737	0.0046093	0.00285501	0.000219808	0.000118237	0.00257361	0.000398984	0.00134375	0.000207702	0.00165717	0.0136406	0.000101475	0	0.000381595	0	0.000397705	0.000680684	0.000314362	0.00870549	0.0498458	0.000271671	0.237052
19/5/2022	23/5/2022	SWE	T12	0.00939507	0.000117772	0.000421853	0.00111237	0.00142452	0.0563001	0.000389281	0.00115681	0.0137959	0.000705624	0.000888933	0.000638862	0.00124123	0.00142877	0.009996	0	0.0793057	0.00919166	0.000774112	0.00922805	0.00756948	0.00420141	0.0004198	0.000211366	0.00426092	0.000636827	0.00223111	0.000330445	0.00218369	0.0191393	0.000233392	4.37333e-05	0.000598933	0.000307564	0.000573833	0.00115405	0.0003852	0.0102785	0.0663089	0.00377433	0.349143
19/5/2022	23/5/2022	SWE	T13	0.00429528	4.51e-05	0.00017071	0.000442333	0.000604506	0.0282052	0.000150181	0.000567171	0.00600487	0.000332127	0.000371244	0.000250515	0.000534545	0.000636943	0.00602746	0	0.0373837	0.00437261	0.000482441	0.0044615	0.00314847	0.00172354	0.000169169	3.3825e-05	0.00186311	0.000250978	0.00108988	0.000132915	0.00114093	0.00942445	4.51e-05	0	0.000271939	0.000122932	0.000225199	0.000470107	0.000157862	0.00477054	0.0387092	0.00176593	0.17434
19/5/2022	23/5/2022	SWE	T17	0.00471444	0.000770758	0.000200652	0.000525741	0.000765967	0.0383734	0.000174689	0.000920701	0.00910791	0.000548343	0.000423048	0.000344083	0.000694253	0.000711861	0.00974909	0	0.0463202	0.00783975	0.000428356	0.00657163	0.00524362	0.00227272	0.00027458	3.28e-05	0.00332782	0.00052691	0.00196178	0.000217499	0.0021281	0.0137693	0.000136782	0	0.000503782	0.000181443	0.000527404	0.000610393	0.000702738	0.00873124	0.0464917	0.0024643	0.238906
19/5/2022	23/5/2022	SWE	T18	0.00559746	7.216e-05	0.00023939	0.000612488	0.000797844	0.0363499	0.000209044	0.000712907	0.00799847	0.000445935	0.000514007	0.00032994	0.000732511	0.000787599	0.00733233	0	0.0466863	0.00573569	0.000567929	0.00514636	0.00409399	0.00221329	0.00024432	3.608e-05	0.00239213	0.000331498	0.00129008	0.000179808	0.00142709	0.011744	0.000139681	0	0.000402293	0.000170898	0.000303618	0.000561165	0.000217697	0.00599299	0.0444928	0.00226603	0.212609
19/5/2022	23/5/2022	SWE	T20	0.00493526	7.46483e-05	0.000205966	0.000542523	0.00071656	0.0374601	0.000177764	0.00112597	0.00972235	0.000636315	0.000444679	0.000387192	0.000615368	0.000682275	0.00896243	0	0.0532363	0.00729453	0.000511102	0.00782139	0.00560554	0.00266742	0.000234425	3.73241e-05	0.0033935	0.000419975	0.00189586	0.000228195	0.00178097	0.0149272	4.97655e-05	0	0.000477256	4.97655e-05	0.000445503	0.0006185	0.000820213	0.00955177	0.0466602	0.00187555	0.250507
17/5/2022	19/5/2022	SWE	T4	0.00585182	0.000104748	0.000235334	0.000665605	0.000847739	0.0382522	0.000242088	0.000912792	0.00918576	0.000450502	0.000529588	0.000430323	0.000746372	0.000962393	0.00756538	0	0.0597489	0.00618336	0.000606483	0.00700321	0.00516515	0.00245649	0.000272957	0.000146058	0.00313355	0.000399757	0.00151446	0.000211003	0.00173502	0.0135337	0.000134949	3.49161e-05	0.000415485	0.000147012	0.00043548	0.000713115	0.000240509	0.00743588	0.050363	0.00228137	0.247818
17/5/2022	19/5/2022	SWE	T5	0.00502469	0.00200555	0.000232526	0.000627857	0.000803977	0.0294532	0.000218045	0.000778099	0.00842858	0.000409604	0.000515379	0.000414773	0.000652079	0.000883147	0.00566889	0	0.0464543	0.00574627	0.000567882	0.0062338	0.00450561	0.00256521	0.000216671	0.000114999	0.00224281	0.000317874	0.00135033	0.000190125	0.00126665	0.0115946	6.765e-05	3.3825e-05	0.00034155	0.000135592	0.00032369	0.000618402	0.000257049	0.00721585	0.0418341	0.00207641	0.209818
19/5/2022	23/5/2022	SWE	T6	0.00481612	9.62133e-05	0.000151699	0.000423351	0.00064887	0.0314087	0.000134667	0.000942502	0.0103968	0.000610307	0.000326237	0.000291247	0.000528614	0.000638819	0.00736695	0	0.0453251	0.008386	0.000505607	0.00639462	0.00417463	0.00156097	0.000213519	3.608e-05	0.0042051	0.000636661	0.00235703	0.000239069	0.00168168	0.0102023	4.81067e-05	0	0.000528974	0.000148104	0.000522423	0.000349187	0.00119706	0.00861802	0.0344018	0.00170802	0.216992
19/5/2022	23/5/2022	SWE	T8	0.00608259	0.000118936	0.000247379	0.00062807	0.000878362	0.0421413	0.00020868	0.00136837	0.0123629	0.000800078	0.000562558	0.000402297	0.000740156	0.000844604	0.0101021	0	0.0564925	0.0108441	0.000634512	0.00854035	0.00661364	0.00331874	0.000236096	0.000125391	0.00398216	0.000576749	0.00225444	0.000319801	0.00199588	0.0155135	4.51e-05	0	0.000923563	4.51e-05	0.000593852	0.000277028	0.00108757	0.0119634	0.0478742	0.00203836	0.282362
19/5/2022	23/5/2022	SWE	T9	0.00355768	6.56e-05	0.000144411	0.000376673	0.000474549	0.0231182	0.000127956	0.000438006	0.00493285	0.000290252	0.000314088	0.000220997	0.000437642	0.000488136	0.00488673	0	0.0306107	0.00359632	0.00038727	0.00330841	0.00236159	0.00133303	0.000152301	4.37333e-05	0.00178809	0.000226157	0.000866457	0.00011026	0.000913824	0.00739304	3.28e-05	0.000215663	0.000325839	4.37333e-05	0.000195693	0.000391666	0.000137986	0.00385019	0.0311763	0.00153614	0.143864
2022-01-06	2022-09-06	NOR	TI10	0.00490984	0	0	0	0.000384645	0.0190892	0	0.00025256	0.006639	0.00032472	0	0	0.000587903	0	0.00444661	0.00228849	0.021304	0.0047098	0.000696752	0.00201828	0.00113305	0.00197676	0.00025256	0.00356494	0.0163305	0.000568241	0.00053566	0.00025256	0.000659921	0.00960176	0	0.0161085	0.00209877	0.00025256	0	0.00025256	0.00021648	0.00486052	0.0222747	0.00126218	0.157636
2022-01-06	2022-10-06	NOR	TI11	0.00324191	4.65548e-05	4.65548e-05	0.000128788	0.000236036	0.0108195	0	0.000119854	0.00308929	0.000147235	6.98323e-05	4.65548e-05	0.000154808	0.000143084	0.00231462	0.00109018	0.00910014	0.00196602	0.00028426	0.000941849	0.000597882	0.000945492	4.65548e-05	0.00119874	0.00764666	0.000204974	0.000205594	4.65548e-05	0.000350722	0.00478401	0	0.00847407	0.000674754	4.65548e-05	0	6.98323e-05	4.65548e-05	0.00195149	0.0123128	0.00060502	0.0853437
2022-01-06	2022-10-06	NOR	TI15	0.00990652	0.000244413	0.000209497	0.000500484	0.000720422	0.0297885	0.000139665	0.000501032	0.0202183	0.000723975	0.000279329	0.000209497	0.00119415	0.000544624	0.00608292	0.00556142	0.0333647	0.008128	0.00158707	0.00401069	0.00218588	0.002792	0.000139665	0.00579631	0.0429373	0.0014828	0.00108997	0.000437985	0.000876377	0.0148369	0	0.0348549	0.00541891	0.000482583	0	0.000209497	0.000209497	0.00613749	0.0300496	0.00223196	0.284787
2022-01-06	2022-10-06	NOR	TI16	0.00506885	0.0001312	0.0001312	0.0002624	0.000359971	0.0150123	9.84e-05	0.0001968	0.00531436	0.0002952	0.0002624	0.0001968	0.000538468	0.0002952	0.00268247	0.00152833	0.0142283	0.00287608	0.000572609	0.00128263	0.000872672	0.00109874	0.0001968	0.00222248	0.0137026	0.000332791	0.0002952	0.0001968	0.000362738	0.00620772	0	0.0156448	0.00143653	0.0001968	0	0.0002624	0	0.0027229	0.0148789	0.00106903	0.115378
2022-01-06	13/6/2022	NOR	TI17	0.00485795	0	0	0.000353584	0.000379396	0.0206419	0	0	0.00963245	0.00025256	0	0	0.000353584	0	0.00417404	0.00219141	0.0291761	0.00714572	0.000875427	0.00217864	0.0011599	0.00135358	0	0.00299594	0.0193911	0.000832944	0.00068061	0.00025256	0.000541336	0.00866315	0	0.00877189	0.00075115	0.00014432	0	0.00028864	0	0.00363695	0.0176757	0.00131986	0.164987
2022-01-06	13/6/2022	NOR	TI18	0.00764603	0.0001353	0.000101475	0.000386982	0.00058708	0.0288759	0.0001353	0.000392344	0.0153851	0.000499738	0.000236775	0.00020295	0.000938822	0.000504478	0.0054735	0.00349313	0.0412192	0.00952233	0.00119978	0.00328822	0.00175527	0.00293372	0.0001353	0.00430931	0.0282564	0.00123587	0.000866833	0.000345963	0.000775455	0.0137236	0	0.0235873	0.00368979	0.000236775	0	0.0002706	0	0.00614041	0.0233025	0.0016787	0.259725
31/5/2022	2022-09-06	NOR	TI2	0.00866639	0.00020295	0.0001353	0.000410431	0.000729584	0.0317109	0.0001353	0.000396202	0.0126235	0.000566898	0.000341662	0.00020295	0.00101853	0.00054672	0.00615552	0.00361583	0.0314441	0.00685863	0.00141431	0.00265317	0.00170811	0.0022456	0.00020295	0.0050557	0.0284953	0.00108355	0.00085586	0.0002706	0.000782376	0.0131964	0	0.030644	0.0038876	0.000380771	0	0.00020295	0.0001353	0.00554586	0.0295794	0.00239668	0.242261
2022-01-06	13/6/2022	NOR	TI20	0.00600078	0.000154629	0.000115971	0.000309257	0.000546347	0.00243617	0.000115971	0.000347914	0.00974229	0.000441465	0.000309257	0.000231943	0.000742526	0.000519628	0.00477825	0.00239691	0.0287872	0.00635462	0.00106678	0.00200182	0.00139007	0.00149697	0.000154629	0.003205	0.0188679	0.00068747	0.000579225	0.000231943	0.000639793	0.0104653	0	0.0199311	0.00263567	0.0002706	0	0.000309257	0	0.00426064	0.0211913	0.00168635	0.179908
31/5/2022	2022-09-06	NOR	TI3	0.0118357	0.00028864	0.00014432	0.000545439	0.00101144	0.0454394	0.00014432	0.000543925	0.0174557	0.000794329	0.000549235	0.00028864	0.00137897	0.000906475	0.00908981	0.00371764	0.0553718	0.0129566	0.00168658	0.00373915	0.00261386	0.00324413	0.00021648	0.00542108	0.0315337	0.00120076	0.00112964	0.00039822	0.00117449	0.0185245	0	0.0337667	0.0041053	0.000367894	0.00014432	0.000437406	0.000375609	0.00880752	0.0342507	0.00296133	0.3511
31/5/2022	2022-09-06	NOR	TI5	0.00247418	0	0	0.000209497	0.000314245	0.0150806	0	0.000279329	0.00366925	0.000314245	0.000209497	0.000139665	0.000342178	0.000279329	0.00341919	0.000979443	0.0136607	0.0034055	0.000342178	0.000940478	0.000546754	0.000656772	0.000139665	0.00113533	0.00661073	0.000342178	0.000314245	0.000139665	0.000569836	0.00595214	0	0.00649199	0.000903942	0.000139665	0	0.000209497	0	0.00293278	0.0166735	0.000685811	0.105147
31/5/2022	2022-09-06	NOR	TI6	0.00883964	0.000231943	0.000154629	0.000392935	0.000680996	0.0331917	0.000154629	0.000411246	0.0133957	0.000566202	0.000309257	0.000231943	0.000889118	0.000615962	0.00558406	0.00229304	0.0431377	0.00948566	0.00115233	0.00264525	0.00185794	0.00284078	0.000231943	0.00297385	0.0212898	0.000783709	0.000772742	0.0002706	0.000744527	0.0133133	0	0.0237934	0.0027068	0.000231943	0	0.000309257	0	0.00429006	0.0239519	0.00189773	0.232442
31/5/2022	2022-09-06	NOR	TI8	0.00251663	0	0	0.000298593	0.000365777	0.0112078	0	0.000223945	0.00324049	0.000298593	0.000223945	0.000149297	0.000374702	0.000335917	0.00238263	0.00113267	0.0111332	0.00213426	0.000365777	0.00103997	0.000657698	0.00116901	0.000149297	0.00131736	0.00834193	0.000365777	0.000365777	0.000223945	0.000383456	0.00604676	0	0.00789115	0.000912657	0.000149297	0	0.000223945	0	0.00264052	0.0171239	0.000588896	0.13326
2022-01-06	2022-09-06	NOR	TI9	0.0051398	0.000193286	0.000154629	0.000309257	0.00038674	0.0194507	0.000154629	0.000231943	0.00734545	0.000309257	0.000231943	0.000154629	0.000538438	0.000309257	0.00377419	0.00209275	0.0197391	0.00484374	0.000824637	0.00179145	0.00100181	0.00158896	0.000154629	0.00325738	0.0172864	0.000726192	0.000487503	0.000231943	0.000543928	0.00917129	0	0.0174684	0.00253907	0.0002706	0	0.000231943	0.000408567	0.00395374	0.0207311	0.00133077	0.151909
17/5/2022	19/5/2022	SWE	U21	0.00568078	4.97655e-05	0.000202524	0.000548252	0.000683049	0.0345982	0.000187796	0.00057089	0.00681094	0.000397774	0.000428793	0.000301615	0.00058182	0.000689503	0.00701083	0	0.0461013	0.00493081	0.000616577	0.00504913	0.0033377	0.00176642	0.00025159	3.73241e-05	0.0025209	0.000314434	0.00126227	0.000132313	0.00117153	0.00841665	0.00013894	0	0.000380474	0.000174226	0.000217315	0.000433804	0.000168474	0.00428169	0.0327902	0.00254585	0.185597
17/5/2022	19/5/2022	SWE	U22	0.00346856	4.97655e-05	0.000156592	0.000392815	0.000500837	0.025606	0.000130152	0.000501401	0.00498435	0.000296867	0.000330833	0.000287332	0.000470922	0.00053228	0.00566093	0	0.0332431	0.00393202	0.000386357	0.00372556	0.00263819	0.0013831	0.000173817	3.73241e-05	0.00180114	0.000240491	0.000932789	7.46483e-05	0.00107163	0.00802837	4.97655e-05	0	0.000275322	4.97655e-05	0.000212039	0.000396152	0.000146253	0.00448114	0.0345438	0.00177988	0.155422
17/5/2022	19/5/2022	SWE	U23	0.00370708	0.00241197	0.000123773	0.000339776	0.000493083	0.0249026	0.000114617	0.00044231	0.00507669	0.000269365	0.000306107	0.000238622	0.000459855	0.000491047	0.0053254	0.000125904	0.0294387	0.00384387	0.00056488	0.00372574	0.00256958	0.00136433	0.000148527	3.3825e-05	0.00155468	0.000221355	0.000936893	0.000115479	0.000976345	0.00854657	4.51e-05	0	0.000241758	4.51e-05	0.000188726	0.000410843	0.000127877	0.0043918	0.0348434	0.00162197	0.153267

## Sheet: MetadataThi
System	LifeStage	FishID	Site	Ttotmus_nmol/g	Tfmus_nmol/g	TotLength_cm	TotWeight_kg
SWE	ActivelyFeeding	10S	OpenBaltic	8.78197	0.0451456	82	5
SWE	ActivelyFeeding	11S	OpenBaltic	5.66417	0.0174403	84	5
SWE	ActivelyFeeding	12S	OpenBaltic	5.69115	0.0122353	63	1.8
SWE	ActivelyFeeding	13S	OpenBaltic	3.13562	0.0162295	50.5	1.1
SWE	ActivelyFeeding	14S	OpenBaltic	5.8136	0.0177312	81	5.4
SWE	ActivelyFeeding	2S	OpenBaltic	7.53016	0.0345237	69	2.7
SWE	ActivelyFeeding	4S	OpenBaltic	7.53016	0.0192965	78	3.8
SWE	ActivelyFeeding	5S	OpenBaltic	9.78149	0.0281383	84	6.8
SWE	ActivelyFeeding	6S	OpenBaltic	7.31996	0.0243234	73	3.5
SWE	ActivelyFeeding	7S	OpenBaltic	8.48049	0.0342508	79	4.8
SWE	ActivelyFeeding	8S	OpenBaltic	5.91636	0.0200585	81	5.2
SWE	ActivelyFeeding	9S	OpenBaltic	7.80883	0.0377337	82	4.9
NOR	ActivelySpawning	D21	Drammen	10.1596	0.0538411	80	4.3
NOR	ActivelySpawning	D22	Drammen	9.78134	0.0591747	82	5
NOR	ActivelySpawning	D23	Drammen	10.8365	0.150009	82	4.4
NOR	ActivelySpawning	D24	Drammen	8.75385	0.0401067	76	3.5
NOR	ActivelySpawning	D25	Drammen	11.1273	0.0368216	87	5.5
NOR	ActivelySpawning	D26	Drammen	11.5034	0.099482	86	5.4
NOR	ActivelySpawning	D27	Drammen	8.89903	0.0303644	81.5	4.5
NOR	ActivelySpawning	D28	Drammen	8.62561	0.0414935	84.5	3.7
LV	AfterSeaMigration	K21	LakeVänern	17.1312	0.573823	66	3.28
LV	AfterSeaMigration	K22	LakeVänern	19.2776	0.35243	73	4.72
LV	AfterSeaMigration	K23	LakeVänern	12.7315	0.744274	71	3.28
LV	AfterSeaMigration	K24	LakeVänern	19.3543	0.799459	69	4.08
LV	AfterSeaMigration	K25	LakeVänern	12.6276	0.333654	67	3.76
LV	AfterSeaMigration	K28	LakeVänern	13.6096	0.621992	63	2.58
LV	AfterSeaMigration	K29	LakeVänern	18.3881	1.03687	84	6.99
LV	AfterSeaMigration	K30	LakeVänern	18.0088	2.20788	73	4.78
LV	AfterSeaMigration	K31	LakeVänern	9.70272	1.01568	71	4.99
LV	AfterSeaMigration	K33	LakeVänern	14.9907	2.50981	77	5.61
LV	AfterSeaMigration	K35	LakeVänern	22.3981	2.90591	79	6.35
LV	AfterSeaMigration	K36	LakeVänern	21.8222	0.661851	70	4.24
LV	AfterSeaMigration	K37	LakeVänern	15.7223	0.725566	70	5.14
LV	AfterSeaMigration	K38	LakeVänern	12.7309	0.419677	77	5.14
SWE	AfterSeaMigration	L10	Luleälven	6.62623	0.152856	90	6.72
SWE	AfterSeaMigration	L12	Luleälven	8.02584	0.225472	94	8.15
SWE	AfterSeaMigration	L13	Luleälven	11.7424	0.426669	94	8.53
SWE	AfterSeaMigration	L14	Luleälven	6.26094	0.208338	100	10.07
SWE	AfterSeaMigration	L15	Luleälven	6.52115	0.256448	89	7.56
SWE	AfterSeaMigration	L16	Luleälven	8.27534	0.3259	98.5	8.92
SWE	AfterSeaMigration	L17	Luleälven	7.08019	0.359557	90	7.82
SWE	AfterSeaMigration	L19	Luleälven	2.87505	0.119086	73	4.05
SWE	AfterSeaMigration	L2	Luleälven	16.5919	0.11689	101	10.43
SWE	ActivelySpawning	L41	Luleälven	12.8413	0.07123	97	7.93651
SWE	ActivelySpawning	L42	Luleälven	2.60877	0.0158143	75	3.1746
SWE	ActivelySpawning	L43	Luleälven	11.1681	0.0319597	95	7.48299
SWE	ActivelySpawning	L44	Luleälven	9.78769	0.0444658	84.5	5.89569
SWE	ActivelySpawning	L45	Luleälven	13.0532	0.189185	96.5	7.70975
SWE	ActivelySpawning	L46	Luleälven	13.2492	0.069816	95	6.80272
SWE	ActivelySpawning	L47	Luleälven	11.3234	0.0841523	98	7.70975
SWE	ActivelySpawning	L48	Luleälven	8.88997	0.0302809	91	7.93651
SWE	ActivelySpawning	L49	Luleälven	5.72766	0.0198656	97.5	8.39002
SWE	ActivelySpawning	L50	Luleälven	7.94138	0.00826803	90	7.25624
SWE	ActivelySpawning	L51	Luleälven	12.7947	0.0780357	91	6.57596
SWE	ActivelySpawning	L52	Luleälven	11.7821	0.0527408	97	8.61678
SWE	ActivelySpawning	L53	Luleälven	7.43032	0.0428921	91	7.02948
SWE	ActivelySpawning	L54	Luleälven	10.6851	0.0567429	92	5.44218
SWE	ActivelySpawning	L55	Luleälven	11.5553	0.0907737	96.5	8.84354
SWE	AfterSeaMigration	L8	Luleälven	5.41206	0.0567429	89	6.23
SWE	AfterSeaMigration	L9	Luleälven	10.1628	0.0907737	94	9.03
NOR	AfterSeaMigration	LA1	Drammen	4.37298	0.0260863	87	6.4
NOR	AfterSeaMigration	LA10	Drammen	8.55504	0.188902	82	5.4
NOR	AfterSeaMigration	LA11	Drammen	10.7141	0.0861563	85.5	6.5
NOR	AfterSeaMigration	LA12	Drammen	8.78379	0.0990779	80	4.8
NOR	AfterSeaMigration	LA16	Drammen	12.0263	0.043069	73.5	3.55
NOR	AfterSeaMigration	LA17	Drammen	10.5968	0.0787771	79	5
NOR	AfterSeaMigration	LA18	Drammen	12.818	0.0495942	81	5.2
NOR	AfterSeaMigration	LA2	Drammen	7.58353	0.64007	75	4.6
NOR	AfterSeaMigration	LA3	Drammen	10.5267	0.133646	83	5.6
NOR	AfterSeaMigration	LA8	Drammen	11.4092	0.0640755	77.5	4.4
NOR	AfterSeaMigration	LA9	Drammen	9.69732	0.158039	83	5.8
NOR	ActivelySpawning	SU21	Driva	10.3771	0.065719	76	3.75
NOR	ActivelySpawning	SU24	Driva	10.2663	0.0587455	77	3.8
NOR	ActivelySpawning	SU25	Driva	12.744	0.103259	73	3.1
NOR	ActivelySpawning	SU29	Driva	9.85634	0.0995328	87	5.3
NOR	ActivelySpawning	SU33	Driva	9.88384	0.0814587	76	3.8
SWE	AfterSeaMigration	T10	Torneälven	13.5879	0.108859	101.5	11.22
SWE	AfterSeaMigration	T12	Torneälven	9.929	0.0891996	83	6.33
SWE	AfterSeaMigration	T13	Torneälven	10.4509	0.120403	82	5.24
SWE	AfterSeaMigration	T17	Torneälven	6.24719	0.0852826	85	5.46
SWE	AfterSeaMigration	T18	Torneälven	10.5747	0.18255	86	6.715
SWE	AfterSeaMigration	T20	Torneälven	12.5918	0.180732	92	7.91
SWE	AfterSeaMigration	T4	Torneälven	9.78225	0.125144	102	10.79
SWE	AfterSeaMigration	T5	Torneälven	13.1443	0.0896209	104	12.44
SWE	AfterSeaMigration	T6	Torneälven	3.15714	0.0437446	103	12.03
SWE	AfterSeaMigration	T8	Torneälven	7.64504	0.0736367	100	11.44
SWE	AfterSeaMigration	T9	Torneälven	10.2215	0.0579217	87	6.24
NOR	AfterSeaMigration	TI10	Driva	10.1092	0.0710085	72.5	3.02
NOR	AfterSeaMigration	TI11	Driva	9.65809	0.0641901	80	4.35
NOR	AfterSeaMigration	TI15	Driva	6.31086	0.030178	81	4.2
NOR	AfterSeaMigration	TI16	Driva	9.0907	0.0660043	83	5.9
NOR	AfterSeaMigration	TI17	Driva	10.8879	0.0779609	77.5	3.9
NOR	AfterSeaMigration	TI18	Driva	13.5613	0.159899	77	3.9
NOR	AfterSeaMigration	TI2	Driva	10.2019	0.0862985	75.5	3.7
NOR	AfterSeaMigration	TI20	Driva	8.59362	0.0600436	71	3
NOR	AfterSeaMigration	TI3	Driva	9.98883	0.0562088	77.5	4.445
NOR	AfterSeaMigration	TI5	Driva	11.3564	0.108201	67.5	2.6
NOR	AfterSeaMigration	TI6	Driva	10.4921	0.0599072	86.5	6.22
NOR	AfterSeaMigration	TI8	Driva	9.47496	0.151254	103	10.3
NOR	AfterSeaMigration	TI9	Driva	9.09702	0.0910491	78	4.25
SWE	AfterSeaMigration	U21	Umeälven	9.97959	0.094276	84	5.41
SWE	AfterSeaMigration	U22	Umeälven	6.55272	0.141382	91	6.71
SWE	AfterSeaMigration	U23	Umeälven	9.20105	0.111812	88	6.61
